# Supplementary material for: Liquid–Liquid Phase Separation Induced by Vapor Transfer in Evaporative Binary Sessile Droplets
Source: Langmuir. 2023 Sep 7;39(37):13242–57. doi: 10.1021/acs.langmuir.3c01686 (PMC10515642; doi:10.1021/acs.langmuir.3c01686)
Supplement: Supplementary file 2 — la3c01686_si_002.zip [file la3c01686_si_002.zip]

Archive with 9 entries (9 files):
- Movie S1.mp4
- Movie S2.mp4
- Movie S3.mp4
- Movie S4.mp4
- Movie S5.mp4
- Movie S6.mp4
- Movie S7.mp4
- Movie S8.mp4
- Movie S9.mp4
